# Supplementary material for: Association of infraclavicular axillary vein diameter and collapsibility index with general anesthesia-induced hypotension in elderly patients undergoing gastrointestinal surgery: an observational study
Source: BMC Anesthesiol. 2023 Oct 9;23:340. doi: 10.1186/s12871-023-02303-w (PMC10561445; doi:10.1186/s12871-023-02303-w)
Supplement: Supplementary file 1 — Supplementary Material 1 [file 12871_2023_2303_MOESM1_ESM.xlsx]

## Sheet: 原始数据 - 副本 - 副本
Patient	Sex	Age	BMI	ASA	diabetes mellitus	Hypertension	ACEI	β-blocker	Calcium antagonist	Thiazide	CVD	gastric cancer	colon cancer	rectal cancer	appendiceal tumor	AXVmax	AXVmin	AXV-CI	IVCmax	IVCmin	IVC-CI	MAP1	HR1	CVP1	Lac1	MAP2	MAP decrease	Group	HR2	CVP2	Lac2	Operation period	Amount of bleeding	Nausea and vomiting	Postoperative Infection and hemorrhage	Deep vein thrombosis	Dizziness and headache
NO.1	2	72	18.5	1	1	1	0	0	0	0	1	1	0	0	0	1.15	0.625	45.7	2.032	1.643	19.1	109	72	8	1.1	75	0.311927	1	54	7	0.8	200	100	1	0	1	0
NO.2	2	71	19.32	2	0	1	0	1	0	0	0	1	0	0	0	0.986	0.751	23.8	2.02	0.986	51.2	113	55	6	2.1	70	0.380531	1	69	5	1.3	165	50	0	0	0	0
NO.3	1	71	25.6	2	0	0	0	0	0	0	0	1	0	0	0	0.789	0.462	41.4	1.869	0.997	46.7	100	63	5	0.6	66	0.34	1	61	4	1.1	117	50	0	0	0	0
NO.4	1	75	24.3	2	0	0	0	0	0	0	1	1	0	0	0	0.87	0.48	44.8	2.354	1.868	20.6	100	88	5	0.7	67	0.33	1	51	4	1	169	200	0	0	0	0
NO.5	1	69	22.8	2	0	0	0	0	0	0	0	1	0	0	0	0.906	0.792	12.6	1.972	1.685	14.6	92	65	4	0.5	51	0.445652	1	52	5	0.5	159	100	0	0	0	0
NO.6	1	73	21.9	2	0	0	0	0	0	0	0	1	0	0	0	0.83	0.543	34.6	2.341	1.269	45.8	94	70	7	0.4	68	0.276596	1	77	6	1.5	189	100	0	0	0	0
NO.7	2	72	23.21	1	0	0	0	0	0	0	0	1	0	0	0	0.896	0.625	30.2	2.08	1.401	32.6	83	76	4	0.5	67	0.192771	0	55	6	0.9	211	100	1	0	0	0
NO.8	1	71	25.41	1	0	1	0	1	0	0	0	1	0	0	0	0.962	0.601	37.5	2.19	1.28	41.6	112	86	5	0.6	82	0.267857	1	67	4	1.3	220	100	0	0	0	0
NO.9	1	66	23.58	2	1	0	0	0	0	0	1	1	0	0	0	0.863	0.776	10.1	2.356	1.262	46.4	105	85	5	0.9	64	0.390476	1	80	4	0.5	131	50	0	0	0	0
NO.10	2	84	19.54	2	0	1	0	0	0	0	0	1	0	0	0	0.81	0.681	15.9	1.87	1.484	20.6	110	80	6	1.2	95	0.136364	0	63	7	0.8	121	100	0	0	0	0
NO.11	1	75	20.36	2	0	0	0	0	0	0	0	1	0	0	0	0.838	0.426	49.2	1.987	1.352	32	85	68	4	0.7	60	0.294118	1	64	3	0.5	152	200	0	0	0	0
NO.12	2	69	25.63	2	0	0	0	0	0	0	0	1	0	0	0	0.876	0.682	22.1	1.869	1.456	22.1	92	67	6	1.2	80	0.130435	0	51	7	1.5	141	100	0	0	0	0
NO.13	1	72	24.36	1	1	0	0	0	0	0	0	1	0	0	0	0.785	0.601	23.4	2.246	1.096	51.2	98	60	6	1.1	59	0.397959	1	63	6	0.4	232	200	0	0	0	0
NO.14	2	85	22.06	2	0	0	0	0	0	0	0	1	0	0	0	1.17	0.886	24.3	1.869	1.208	35.4	78	60	7	0.7	64	0.179487	0	61	8	0.8	230	100	0	0	0	0
NO.15	2	76	23.63	2	0	0	0	0	0	0	0	1	0	0	0	0.891	0.501	43.8	1.991	1.054	47.1	93	60	6	0.9	71	0.236559	1	52	5	0.8	261	200	0	0	0	0
NO.16	2	73	24.06	2	0	0	0	0	0	0	0	1	0	0	0	0.921	0.802	12.9	2.051	1.154	43.7	82	59	6	0.5	66	0.195122	0	64	7	0.8	152	50	0	0	0	0
NO.17	1	69	21.87	2	0	1	0	0	0	0	0	1	0	0	0	0.861	0.721	16.3	2.354	1.876	20.3	100	76	6	1.7	81	0.19	0	96	7	1.2	180	50	0	0	0	0
NO.18	1	85	25.69	1	0	1	0	0	0	0	1	1	0	0	0	0.873	0.61	30.1	1.985	1.176	40.8	110	80	6	0.8	80	0.272727	1	71	5	0.4	300	200	0	0	0	0
NO.19	1	75	18.35	2	0	0	0	0	0	0	0	1	0	0	0	0.926	0.691	25.4	1.989	1.435	27.9	118	68	5	0.8	99	0.161017	0	51	4	0.6	212	50	0	0	0	0
NO.20	1	65	19.35	2	0	1	0	1	0	0	0	1	0	0	0	0.721	0.483	33	2.241	1.586	29.2	106	79	4	1	87	0.179245	0	52	5	0.6	236	100	0	0	0	0
NO.21	1	67	21.54	2	0	0	0	0	0	0	0	1	0	0	0	0.891	0.586	34.2	1.976	1.384	30	108	82	5	0.7	89	0.175926	0	57	6	0.8	166	50	1	0	0	0
NO.22	1	68	22.68	2	0	0	0	0	0	0	0	1	0	0	0	0.912	0.552	39.5	1.869	1.087	41.8	99	68	5	0.6	81	0.181818	0	68	6	0.5	206	200	0	0	0	0
NO.23	1	81	21.8	2	1	1	0	1	0	0	1	1	0	0	0	0.87	0.472	45.7	1.968	0.971	50.7	111	68	10	1	77	0.306306	1	64	9	0.6	205	200	0	1	0	0
NO.24	2	78	25.63	2	0	0	0	0	0	0	0	1	0	0	0	0.721	0.601	16.6	2.365	1.763	25.5	104	81	5	0.3	71	0.317308	1	66	4	0.8	239	300	0	0	0	0
NO.25	2	67	26.35	2	0	0	0	0	0	0	0	1	0	0	0	0.891	0.665	25.4	1.886	1.336	29.2	89	66	8	0.5	72	0.191011	0	84	9	1.2	125	50	0	0	0	0
NO.26	1	66	21.38	2	0	0	0	0	0	0	0	1	0	0	0	0.764	0.592	22.5	2.014	1.535	23.8	88	58	6	1.7	73	0.170455	0	44	7	0.5	167	150	0	0	0	0
NO.27	2	68	25.98	2	0	0	0	0	0	0	0	1	0	0	0	0.812	0.593	27	1.984	1.463	26.3	89	64	5	0.5	72	0.191011	0	77	6	0.8	114	200	0	0	0	0
NO.28	1	65	24.12	2	0	0	0	0	0	0	0	1	0	0	0	0.752	0.598	20.5	1.493	1.132	24.2	95	64	6	0.4	80	0.157895	0	49	7	0.5	108	100	0	0	0	0
NO.29	1	66	18.36	1	0	0	0	0	0	0	0	1	0	0	0	0.911	0.761	16.5	2.015	1.483	26.4	104	60	5	0.5	85	0.182692	0	67	6	0.8	111	100	0	0	0	0
NO.30	2	74	19.87	2	0	0	0	0	0	0	0	1	0	0	0	0.971	0.581	40.2	2.324	1.569	32.5	92	73	7	0.7	74	0.195652	0	43	8	0.7	170	100	0	0	0	0
NO.31	1	67	20.45	2	0	1	0	0	0	0	0	1	0	0	0	0.721	0.591	18	1.821	1.414	22.4	117	96	8	1.2	97	0.17094	0	51	9	0.5	185	50	0	0	0	0
NO.32	2	77	22.85	1	0	0	0	0	0	0	1	1	0	0	0	0.684	0.401	41.4	1.968	1.353	31.3	88	62	10	1.8	65	0.261364	1	56	9	1.1	241	100	1	0	0	0
NO.33	1	74	21.63	2	0	1	0	0	0	0	1	1	0	0	0	0.971	0.805	17.1	2.025	1.064	47.5	109	65	8	1.2	76	0.302752	1	53	8	0.6	185	100	0	0	0	0
NO.34	1	73	22.95	2	1	1	0	0	0	0	1	1	0	0	0	0.891	0.721	19.1	1.674	0.974	41.8	102	63	10	0.6	81	0.205882	1	69	9	1	153	50	0	0	0	0
NO.35	2	67	26.35	2	0	1	0	0	0	0	0	1	0	0	0	0.691	0.381	44.9	1.845	0.936	49.3	110	70	9	0.5	83	0.245455	1	61	10	1	254	100	1	0	0	0
NO.36	2	66	24.38	1	0	0	0	0	0	0	0	1	0	0	0	0.781	0.599	23.3	1.845	1.352	26.7	94	68	6	0.3	80	0.148936	0	59	8	0.8	182	200	0	0	0	0
NO.37	2	67	23.54	2	0	0	0	0	0	0	0	1	0	0	0	0.791	0.451	43	1.363	0.763	44	114	89	4	0.7	82	0.280702	1	53	3	1.7	301	200	0	0	0	0
NO.38	1	68	24.68	2	0	0	0	0	0	0	0	0	1	0	0	0.876	0.621	29.1	1.664	1.113	33.1	76	62	5	0.5	61	0.197368	0	61	5	1.1	180	150	0	0	0	0
NO.39	2	77	18.25	2	0	0	0	0	0	0	1	1	1	0	0	0.991	0.542	45.3	1.954	1.062	45.6	92	69	9	0.6	63	0.315217	1	62	9	1	256	150	0	0	0	0
NO.40	1	71	19.63	2	0	0	0	0	0	0	0	0	1	0	0	0.792	0.401	49.4	1.827	1.523	16.6	96	55	9	0.6	79	0.177083	0	63	10	0.7	59	50	0	0	0	0
NO.41	2	77	24.15	1	1	0	0	0	0	0	1	1	1	0	0	0.893	0.602	32.6	1.672	1.231	26.4	109	69	10	0.6	86	0.211009	1	83	10	0.4	120	50	0	0	0	0
NO.42	2	69	26.04	2	0	0	0	0	0	0	0	1	1	0	0	0.851	0.602	29.3	1.967	1.035	47.4	102	66	7	0.5	70	0.313725	1	75	6	0.9	123	100	0	0	0	0
NO.43	2	66	25.41	2	0	0	0	0	0	0	0	0	1	0	0	0.901	0.672	25.4	1.723	1.089	36.8	95	64	11	0.6	77	0.189474	0	73	12	0.4	116	100	0	0	0	0
NO.44	2	67	22.36	2	0	1	0	1	0	0	0	1	1	0	0	0.862	0.509	41	2.035	1.032	49.3	115	69	11	0.8	85	0.26087	1	59	10	0.6	106	50	0	0	0	0
NO.45	1	74	21.54	2	0	1	0	1	0	0	0	0	1	0	0	0.891	0.742	16.7	1.956	1.142	41.6	110	48	8	0.4	91	0.172727	0	89	9	2.3	122	50	0	0	0	0
NO.46	1	65	25.63	2	0	0	0	0	0	0	0	0	1	0	0	0.91	0.676	25.7	1.564	1.023	34.6	86	77	10	0.5	73	0.151163	0	68	10	1.3	282	150	1	0	0	0
NO.47	2	85	24.38	2	0	0	0	0	0	0	0	0	1	0	0	0.852	0.781	8.3	1.853	1.402	24.3	95	71	10	0.7	85	0.105263	0	65	11	0.4	184	50	0	0	0	0
NO.48	1	68	22.08	1	1	0	0	0	0	0	1	0	1	0	0	0.884	0.424	52	1.993	0.968	51.4	99	72	5	1.5	61	0.383838	1	58	5	0.7	170	50	0	0	0	0
NO.49	2	80	22.89	2	0	0	0	0	0	0	0	0	1	0	0	0.772	0.651	15.7	1.986	1.036	47.8	88	81	6	2.3	66	0.25	1	111	7	0.9	128	50	1	0	0	0
NO.50	2	65	21.47	2	0	0	0	0	0	0	0	0	1	0	0	0.875	0.504	42.4	2.054	1.184	42.4	88	79	8	0.8	69	0.215909	1	50	8	0.6	122	150	0	0	0	0
NO.51	1	75	21.85	1	0	0	0	0	0	0	0	0	1	0	0	0.878	0.791	9.9	1.976	1.874	5.2	102	98	10	1.2	99	0.0294118	0	50	10	0.7	179	100	0	0	0	0
NO.52	2	78	20.98	2	0	0	0	0	0	0	1	0	1	0	0	0.894	0.508	43.2	1.865	1.076	42.3	93	60	8	1	71	0.236559	1	67	8	0.5	178	100	0	0	0	0
NO.53	1	72	19.72	2	0	0	0	0	0	0	0	0	1	0	0	0.962	0.603	37.3	2.103	1.276	39.3	90	63	7	1.7	71	0.211111	1	73	7	0.7	130	300	0	0	0	0
NO.54	1	70	18.94	2	0	0	0	0	0	0	0	0	1	0	0	0.673	0.571	15.2	1.756	1.053	40	97	66	4	0.7	68	0.298969	1	57	6	0.9	157	100	0	0	0	0
NO.55	1	74	20.34	2	0	0	0	0	0	0	0	0	1	0	0	0.842	0.779	7.5	2.195	1.283	41.5	88	51	7	0.4	79	0.102273	0	53	7	0.8	147	100	0	0	0	0
NO.56	1	78	25.64	1	0	0	0	0	0	0	0	0	1	0	0	0.967	0.603	37.6	1.889	0.984	47.9	103	62	9	0.6	74	0.281553	1	55	9	0.7	159	100	0	0	0	0
NO.57	2	67	26.34	2	1	0	0	0	0	0	0	0	1	0	0	0.891	0.603	32.3	1.987	1.085	45.4	86	85	6	0.7	64	0.255814	1	67	6	0.6	115	50	1	0	0	0
NO.58	1	81	25.31	2	0	0	0	0	0	0	0	0	1	0	0	0.882	0.701	20.5	1.987	1.568	21.1	95	72	3	0.8	78	0.178947	0	59	3	0.7	129	80	0	0	0	0
NO.59	2	82	25.81	2	0	0	0	0	0	0	0	0	1	0	0	0.924	0.785	15	2.087	1.669	20	89	49	7	0.6	74	0.168539	0	71	7	1.2	279	100	0	0	0	0
NO.60	1	67	26.14	2	0	0	0	0	0	0	0	0	1	0	0	0.874	0.502	42.6	1.689	1.135	32.8	84	70	7	0.8	72	0.142857	0	54	7	0.4	166	200	0	0	0	0
NO.61	1	68	20.36	2	0	0	0	0	0	0	0	0	1	0	0	0.686	0.571	16.8	1.875	1.168	37.7	103	66	3	0.6	92	0.106796	0	55	3	1.1	250	100	0	0	0	0
NO.62	1	69	18.69	2	0	0	0	0	0	0	0	0	1	0	0	0.863	0.685	20.6	1.654	1.065	35.6	101	67	5	0.7	85	0.158416	0	64	5	0.8	153	80	0	0	0	0
NO.63	2	78	19.87	2	0	0	0	0	0	0	0	0	1	0	0	0.898	0.687	23.5	1.869	1.507	19.4	92	71	7	0.7	77	0.163043	0	65	7	1.1	164	200	0	0	0	0
NO.64	1	65	21.36	3	0	0	0	0	0	0	0	0	1	0	0	0.986	0.546	44.6	1.876	1.187	36.7	109	61	6	0.9	85	0.220183	1	61	7	0.8	172	300	1	0	0	0
NO.65	2	71	25.89	2	0	0	0	0	0	0	0	0	1	0	0	0.789	0.635	19.5	1.879	1.279	31.9	91	64	8	1.1	78	0.142857	0	47	7	0.8	118	50	0	0	0	0
NO.66	2	83	21.35	2	0	1	0	1	0	0	0	0	1	0	0	1.023	0.796	22.2	1.999	1.406	29.7	113	79	4	1.2	91	0.19469	0	55	4	0.6	123	50	0	0	0	0
NO.67	1	66	19.75	2	0	0	0	0	0	0	0	0	1	0	0	0.896	0.686	23.4	2.65	1.373	48.2	97	69	8	0.9	79	0.185567	0	61	7	0.9	360	400	0	0	0	0
NO.68	1	79	18.39	2	0	1	0	1	0	0	0	0	1	0	0	0.789	0.668	15.3	1.956	1.128	42.3	106	104	2	0.7	89	0.160377	0	55	3	0.9	160	50	1	0	0	0
NO.69	1	66	25.34	2	0	0	0	0	0	0	0	0	1	0	0	0.876	0.712	18.7	1.998	1.432	28.3	108	74	7	0.5	79	0.268519	1	61	7	0.7	166	50	0	0	0	0
NO.70	2	66	25.48	2	0	0	0	0	0	0	0	0	1	0	0	0.698	0.573	17.9	1.976	1.484	24.9	107	70	4	1	88	0.17757	0	55	3	0.5	144	200	0	0	0	0
NO.71	1	82	23.71	2	0	0	0	0	0	0	1	0	1	0	0	0.889	0.723	18.7	1.756	0.975	44.5	103	64	6	0.9	75	0.271845	1	58	6	0.6	153	100	0	0	0	0
NO.72	1	76	26.38	2	0	0	0	0	0	0	0	0	1	0	0	0.986	0.609	38.2	1.698	1.098	35.3	98	69	4	0.8	75	0.234694	1	51	3	1	142	100	0	0	0	0
NO.73	1	66	24.38	2	0	1	0	1	0	0	1	0	1	0	0	0.948	0.589	37.9	1.854	1.164	37.2	100	72	8	0.6	77	0.23	1	58	9	0.9	141	50	0	0	0	0
NO.74	1	76	21.08	2	0	1	0	1	0	0	1	0	1	0	0	0.893	0.458	48.7	1.974	0.849	57	108	70	8	1.4	73	0.324074	1	60	8	0.8	69	50	0	0	0	0
NO.75	2	68	19.36	2	0	0	0	0	0	0	0	0	1	0	0	0.982	0.769	21.7	1.834	1.054	42.5	85	60	8	1	73	0.141176	0	58	8	0.9	153	50	1	0	0	0
NO.76	2	73	18.97	2	0	1	0	1	0	0	0	0	1	0	0	0.978	0.587	40	1.865	1.023	45.1	106	70	6	0.8	82	0.226415	1	48	6	1	107	50	0	0	0	0
NO.77	2	65	25.36	2	0	0	0	0	0	0	0	0	1	0	0	0.786	0.657	16.4	1.974	1.163	41.1	93	72	7	0.9	77	0.172043	0	94	8	0.8	106	50	0	0	0	0
NO.78	1	71	25.87	2	0	1	0	1	0	0	0	0	1	0	0	0.769	0.693	9.9	2.075	1.553	25.2	130	50	12	0.5	118	0.0923077	0	64	10	0.4	277	200	0	0	0	0
NO.79	1	65	26.31	2	0	0	0	0	0	0	0	0	1	0	0	0.735	0.596	18.9	1.876	1.512	19.4	99	88	9	0.4	89	0.10101	0	66	9	0.5	115	50	0	0	0	0
NO.80	1	70	18.95	2	0	0	0	0	0	0	1	0	1	0	0	0.896	0.758	15.4	1.969	1.327	32.6	87	94	11	0.5	78	0.103448	0	49	11	0.8	194	300	0	0	0	0
NO.81	2	78	18.97	2	0	0	0	0	0	0	0	0	1	0	0	0.765	0.536	29.9	1.997	1.532	23.3	95	71	8	0.4	78	0.178947	0	67	9	0.6	226	50	0	0	0	0
NO.82	1	69	20.34	3	1	1	0	0	1	0	0	0	1	0	0	0.787	0.523	33.5	1.867	1.012	45.8	116	84	5	0.6	82	0.293103	1	65	6	0.6	106	100	0	0	0	0
NO.83	2	81	21.35	2	0	0	0	0	0	0	0	0	1	0	0	0.758	0.413	45.5	1.735	1.235	28.8	96	77	9	0.6	79	0.177083	0	51	8	2.3	148	150	0	0	0	0
NO.84	1	68	22.98	1	0	0	0	0	0	0	0	0	0	1	0	0.689	0.563	18.3	1.756	1.324	24.6	103	88	10	2.3	87	0.15534	0	75	9	0.8	214	50	0	0	0	0
NO.85	2	70	25.71	2	0	0	0	0	0	0	1	0	1	0	0	0.646	0.406	37.2	2.12	1.197	43.5	99	75	7	0.8	76	0.232323	1	71	7	0.7	100	50	0	0	0	0
NO.86	2	87	27.65	2	0	0	0	0	0	0	0	0	1	0	0	0.699	0.445	36.3	1.956	1.235	36.9	103	70	6	0.6	82	0.203883	1	63	6	0.4	166	150	0	0	0	0
NO.87	1	69	24.36	2	0	0	0	0	0	0	0	0	1	0	0	0.668	0.498	25.4	1.721	0.863	49.9	106	95	7	0.6	75	0.292453	1	65	6	0.7	154	200	0	0	0	0
NO.88	2	69	25.81	2	0	1	0	0	1	0	0	0	0	1	0	0.637	0.534	16.2	2.314	1.701	26.5	115	89	2	1.2	98	0.147826	0	91	2	0.6	200	120	1	0	0	0
NO.89	1	81	22.34	2	0	0	0	0	0	0	1	0	1	0	0	0.679	0.423	37.7	1.971	1.024	48	82	60	8	0.8	62	0.243902	1	63	8	1	160	100	0	0	0	0
NO.90	1	74	26.35	2	0	0	0	0	0	0	1	0	0	1	0	0.768	0.643	16.3	1.725	1.028	40.4	98	70	10	0.6	88	0.102041	0	61	10	0.9	171	50	0	0	0	0
NO.91	1	83	22.48	2	0	0	0	0	0	0	1	0	0	1	0	0.783	0.648	17.2	1.972	1.258	36.2	81	57	9	1	67	0.17284	0	48	8	1.3	180	150	0	0	0	0
NO.92	2	68	20.68	2	0	0	0	0	0	0	0	0	1	0	0	0.876	0.512	41.6	1.982	1.034	47.8	83	53	5	0.7	64	0.228916	1	63	5	1.1	128	100	0	0	0	0
NO.93	1	65	21.46	2	0	0	0	0	0	0	1	0	0	1	0	0.866	0.705	18.6	1.871	1.306	30.2	130	88	6	1.1	113	0.130769	0	64	5	1.2	175	50	0	0	0	0
NO.94	2	80	21.68	3	0	0	0	0	0	0	1	0	1	0	0	0.846	0.428	49.4	1.98	0.948	52.1	117	67	5	0.6	79	0.324786	1	67	6	1.2	193	150	0	0	0	1
NO.95	2	77	20.84	2	0	0	0	0	0	0	0	0	1	0	0	0.849	0.663	21.9	1.821	1.135	37.7	99	89	6	1	79	0.20202	1	102	5	0.4	132	100	0	0	0	0
NO.96	1	73	23.84	2	0	0	0	0	0	0	0	0	0	1	0	0.835	0.656	21.4	1.934	1.563	19.2	102	58	2	0.7	84	0.176471	0	61	3	1.4	97	50	0	0	0	0
NO.97	2	70	24.36	2	0	0	0	0	0	0	0	0	1	0	0	0.848	0.489	42.3	1.897	1.081	43	100	64	5	1	71	0.29	1	57	6	1.4	178	100	0	0	0	0
NO.98	2	73	25.08	2	1	0	0	0	0	0	0	0	1	0	0	0.759	0.662	12.8	1.925	1.215	36.9	105	92	6	0.5	75	0.285714	1	44	5	0.7	210	200	0	0	0	0
NO.99	1	80	19.34	2	0	1	0	0	1	0	1	0	0	1	0	0.798	0.654	18	1.963	1.352	31.1	114	80	6	0.7	93	0.184211	0	58	6	0.8	160	80	0	0	0	0
NO.100	2	76	19.82	2	0	0	0	0	0	0	0	0	1	0	0	0.749	0.459	38.7	2.312	1.203	48	102	59	7	0.8	67	0.343137	1	74	6	0.7	181	100	0	0	0	0
NO.101	2	75	20.36	2	0	0	0	0	0	0	0	0	1	0	0	0.854	0.469	45.1	1.893	1.001	47.1	82	60	8	1	62	0.243902	1	50	9	0.7	302	300	0	0	0	0
NO.102	1	74	21.39	2	0	1	0	0	1	0	0	0	1	0	0	0.739	0.401	45.7	2.135	1.085	49.2	116	68	10	0.9	85	0.267241	1	50	11	0.6	157	50	0	0	0	0
NO.103	2	80	22.52	2	0	0	0	0	0	0	0	0	0	1	0	0.589	0.486	17.5	1.813	1.064	41.3	103	80	7	0.4	89	0.135922	0	68	8	0.6	61	50	1	0	0	1
NO.104	2	72	23.67	2	0	0	0	0	0	0	0	0	0	1	0	0.987	0.754	23.6	2.097	1.658	20.9	97	81	10	0.6	78	0.195876	0	64	11	0.9	252	200	0	0	0	0
NO.105	2	82	24.07	2	0	0	0	0	0	0	1	0	0	1	0	0.688	0.589	14.4	1.256	0.725	42.3	84	62	4	1.9	62	0.261905	1	77	5	1.5	140	50	0	0	0	0
NO.106	1	79	24.39	2	1	1	0	0	1	0	0	0	0	1	0	0.559	0.421	24.7	2.071	1.221	41	107	65	7	1	89	0.168224	0	83	6	2.3	300	150	0	0	0	0
NO.107	1	73	19.34	2	0	0	0	0	0	0	1	0	0	1	0	0.698	0.405	42	1.823	1.059	41.9	99	62	6	1.1	79	0.20202	1	79	7	0.9	102	50	0	0	0	0
NO.108	2	70	19.33	2	0	0	0	0	0	0	0	0	0	1	0	0.968	0.523	46	1.734	0.964	44.4	104	55	4	0.8	76	0.269231	1	44	5	1.1	164	100	0	0	0	0
NO.109	2	73	22.64	3	0	0	0	0	0	0	0	0	0	1	0	1.025	0.586	42.8	1.952	1.145	41.3	92	61	6	1	73	0.206522	1	51	6	1.2	206	100	0	0	0	0
NO.110	1	65	26.38	2	0	0	0	0	0	0	0	0	0	1	0	1.024	0.869	15.1	1.835	1.156	37	89	53	8	0.8	73	0.179775	0	58	8	0.6	137	100	0	0	0	0
NO.111	2	66	21.47	2	0	0	0	0	0	0	0	0	0	1	0	0.897	0.556	38	2.387	1.401	41.3	104	87	7	1	78	0.25	1	51	8	0.5	252	200	0	0	0	0
NO.112	1	70	22.85	2	0	0	0	0	0	0	1	0	0	1	0	0.847	0.448	47.1	1.782	1.023	42.6	104	70	9	0.5	73	0.298077	1	61	10	0.9	104	150	0	0	0	0
NO.113	1	69	24.36	2	0	0	0	0	0	0	0	0	0	1	0	0.867	0.775	10.6	1.835	1.068	41.8	121	58	7	0.5	94	0.22314	1	48	8	0.9	203	100	0	0	0	0
NO.114	1	75	21.09	2	0	0	0	0	0	0	0	0	0	1	0	0.848	0.523	38.3	1.897	1.105	41.8	108	83	6	0.5	77	0.287037	1	61	5	0.7	137	100	0	0	0	0
NO.115	1	70	22.08	2	0	0	0	0	0	0	1	0	0	1	0	0.898	0.658	26.7	1.983	1.023	48.4	107	58	5	0.7	74	0.308411	1	52	4	0.9	140	100	0	0	0	0
NO.116	1	65	22.06	2	0	0	0	0	0	0	0	0	0	1	0	0.769	0.694	9.8	1.621	1.146	29.3	88	58	8	0.9	86	0.0227273	0	55	8	1	262	150	0	0	0	0
NO.117	2	77	24.39	3	0	0	0	0	0	0	0	0	0	1	0	0.763	0.463	39.3	1.954	1.153	41	104	51	7	1	79	0.240385	1	53	6	0.6	317	100	0	0	0	0
NO.118	2	74	18.36	2	0	0	0	0	0	0	0	0	0	1	0	0.698	0.548	21.5	1.965	1.454	26	91	57	8	0.8	73	0.197802	0	64	6	1.2	213	100	0	0	0	1
NO.119	1	70	19.35	1	0	0	0	0	0	0	0	0	0	1	0	0.687	0.586	14.7	1.298	1.024	21.1	83	64	10	0.6	72	0.13253	0	63	8	0.9	284	50	0	0	0	0
NO.120	1	65	22.36	2	0	0	0	0	0	0	1	0	0	1	0	0.767	0.423	44.9	2.031	1.024	49.6	105	85	6	0.9	79	0.247619	1	76	7	0.7	85	50	0	0	0	0
NO.121	1	65	22.81	2	1	0	0	0	0	0	1	0	0	1	0	0.635	0.518	18.4	1.925	1.535	20.3	100	64	10	0.6	82	0.18	0	76	8	0.9	98	20	0	0	0	0
NO.122	2	78	26.34	2	0	0	0	0	0	0	0	0	0	1	0	0.864	0.682	21.1	1.582	0.872	44.9	100	61	5	1.2	77	0.23	1	65	4	0.7	261	500	0	0	0	0
NO.123	1	75	24.39	2	0	0	0	0	0	0	0	0	0	1	0	0.974	0.624	35.9	1.863	1.028	44.8	88	73	11	1.1	71	0.193182	0	78	10	0.4	111	200	0	0	0	0
NO.124	1	69	24.08	2	0	1	0	0	1	0	1	0	0	1	0	0.975	0.563	42.3	1.698	0.776	54.3	106	61	5	0.7	71	0.330189	1	61	5	0.9	207	50	0	0	0	0
NO.125	1	69	24.78	2	0	0	0	0	0	0	0	0	0	1	0	0.978	0.923	5.6	1.946	1.259	35.3	81	64	10	0.5	73	0.0987654	0	47	10	0.7	190	100	0	0	0	0
NO.126	1	72	22.95	2	0	0	0	0	0	0	1	0	0	1	0	0.769	0.521	32.2	1.843	1.235	33	115	64	6	0.8	83	0.278261	1	55	7	0.6	234	150	0	0	0	0
NO.127	1	68	19.63	2	0	0	0	0	0	0	0	0	0	1	0	0.801	0.499	37.7	1.986	1.471	25.9	81	80	4	0.6	60	0.259259	1	77	6	1.2	138	100	0	0	0	0
NO.128	1	72	20.84	2	0	0	0	0	0	0	0	0	0	1	0	0.809	0.639	21	1.863	1.504	19.3	81	59	3	1	66	0.185185	0	61	2	1.1	191	200	0	0	0	0
NO.129	1	66	24.35	2	0	0	0	0	0	0	0	0	0	1	0	0.873	0.408	53.3	2.031	0.954	53	91	63	6	0.9	60	0.340659	1	78	6	0.8	238	50	0	0	0	0
NO.130	2	66	24.33	2	0	0	0	0	0	0	0	0	0	1	0	0.968	0.598	38.2	1.987	1.131	43.1	88	72	7	1.1	69	0.215909	1	44	7	0.9	139	150	0	0	0	0
NO.131	2	65	26.34	2	0	1	0	0	1	0	0	0	0	1	0	0.689	0.423	38.6	1.859	0.993	46.6	105	72	6	0.4	81	0.228571	1	54	6	0.8	145	100	0	0	0	0
NO.132	1	72	18.45	2	0	1	0	0	1	0	0	0	0	1	0	0.795	0.658	17.2	1.899	1.201	36.8	100	57	5	1.2	70	0.3	1	55	6	1	108	50	0	0	0	0
NO.133	2	70	19.86	3	0	1	0	0	1	0	0	0	0	1	0	0.786	0.638	18.8	1.945	1.348	30.7	111	69	6	0.7	99	0.108108	0	54	5	2	120	100	0	0	0	0
NO.134	1	67	20.34	2	0	1	0	0	0	1	0	0	0	1	0	0.749	0.462	38.3	1.656	0.952	42.5	102	65	8	0.5	74	0.27451	1	65	9	1	173	200	0	0	0	0
NO.135	1	79	22.81	2	0	0	0	0	0	0	0	0	0	1	0	0.989	0.589	40.4	1.865	0.989	47	98	62	7	0.7	69	0.295918	1	56	6	0.9	102	50	0	0	0	0
NO.136	2	67	25.38	2	0	0	0	0	0	0	0	0	0	1	0	0.768	0.426	44.5	1.887	0.902	52.2	100	74	4	1.2	68	0.32	1	71	5	0.8	193	100	0	0	0	0
NO.137	1	80	24.97	2	1	0	0	0	0	0	1	0	0	1	0	0.698	0.578	17.2	1.687	1.096	35	98	88	5	1	79	0.193878	0	107	3	0.9	157	100	0	0	0	0
NO.138	1	70	23.45	2	0	1	0	0	0	1	0	0	0	1	0	0.975	0.824	15.5	1.573	1.203	23.5	111	72	4	0.4	89	0.198198	0	59	3	0.6	179	200	0	0	0	0
NO.139	1	74	23.48	2	0	0	0	0	0	0	1	0	0	1	0	0.963	0.533	44.7	1.864	0.902	51.6	95	69	7	0.5	64	0.326316	1	56	8	0.6	115	50	0	0	0	0
NO.140	2	72	19.84	2	0	0	0	0	0	0	1	0	0	1	0	0.884	0.526	40.5	1.768	0.983	44.4	101	80	8	1	78	0.227723	1	72	7	0.6	157	100	0	0	0	0
NO.141	2	70	20.57	2	1	0	0	0	0	0	0	0	0	1	0	0.897	0.758	15.5	1.867	1.353	27.5	88	68	7	0.6	71	0.193182	0	52	6	0.8	172	150	0	0	0	0
NO.142	2	76	22.36	2	0	0	0	0	0	0	0	0	0	0	1	0.867	0.725	16.4	1.863	1.403	24.7	92	61	6	0.5	75	0.184783	0	56	5	1.1	153	50	0	0	0	0
NO.143	2	79	21.08	2	0	0	0	0	0	0	0	0	0	1	0	0.883	0.678	23.2	1.999	0.9	55	104	73	4	0.5	65	0.375	1	48	6	1.2	116	50	0	0	0	1
NO.144	2	66	22.63	2	0	0	0	0	0	0	1	0	0	0	1	0.855	0.725	15.2	2.035	1.167	42.7	106	68	5	1	89	0.160377	0	60	6	1	237	80	0	0	0	0
NO.145	1	78	24.39	2	0	0	0	0	0	0	0	0	0	0	1	0.874	0.558	36.2	1.866	1.326	28.9	100	64	8	0.4	80	0.2	1	62	10	1.2	98	50	0	0	0	0
NO.146	1	76	25.87	2	1	0	0	0	0	0	0	0	0	0	1	1.065	0.758	28.8	1.887	1.259	33.3	98	60	9	0.8	80	0.183673	0	58	8	0.6	118	50	0	0	0	0
NO.147	2	75	22.36	3	0	0	0	0	0	0	0	0	0	0	1	1.036	0.887	14.4	1.889	1.353	28.4	88	63	11	0.5	73	0.170455	0	58	10	0.7	118	50	0	0	0	1
NO.148	1	68	19.68	2	0	0	0	0	0	0	0	0	0	0	1	1.054	0.656	37.8	1.904	0.997	47.6	103	66	7	0.7	82	0.203883	1	63	6	0.4	123	100	0	0	0	0
NO.149	1	65	21.36	2	0	0	0	0	0	0	0	0	0	0	1	1.038	0.627	39.6	1.587	0.776	51.1	89	72	7	0.9	68	0.235955	1	57	7	1	133	50	0	0	0	0
NO.150	2	71	20.81	2	0	0	0	0	0	0	1	0	0	0	1	0.987	0.534	45.9	1.987	0.864	56.5	90	81	8	0.6	66	0.266667	1	53	7	1.3	280	100	0	0	0	0
NO.151	1	74	22.56	2	0	0	0	0	0	0	1	0	0	0	1	0.974	0.816	16.2	1.946	1.289	33.8	95	58	9	0.6	78	0.178947	0	78	7	0.6	139	100	0	0	0	0
NO.152	1	75	25.86	2	0	0	0	0	0	0	0	0	0	0	1	0.883	0.796	9.9	2.113	1.665	21.2	87	60	12	0.7	82	0.0574713	0	60	10	1.3	96	50	0	0	0	0
NO.153	2	79	24.37	2	0	1	0	0	0	1	0	0	0	0	1	0.887	0.729	17.8	1.867	1.186	36.5	113	59	4	0.6	91	0.19469	0	64	4	0.8	189	100	0	0	0	0
NO.154	1	79	24.75	2	0	0	0	0	0	0	0	0	0	0	1	0.986	0.823	16.5	1.968	1.623	17.5	104	65	8	0.5	85	0.182692	0	70	7	0.8	140	50	0	0	0	0
NO.155	1	79	19.63	2	0	0	0	0	0	0	1	0	0	0	1	0.996	0.605	39.3	2.103	1.256	40.3	95	61	8	0.5	70	0.263158	1	55	9	1.3	138	50	0	0	0	0
NO.156	1	66	22.47	2	0	0	0	0	0	0	0	0	0	0	1	0.983	0.825	16.1	1.779	1.256	29.4	84	57	5	1	68	0.190476	0	52	4	0.5	176	150	0	0	0	0
NO.157	1	66	23.84	2	0	0	0	0	0	0	0	0	0	0	1	0.759	0.698	8	1.921	1.524	20.7	84	58	10	1.2	78	0.0714286	0	72	10	1.1	164	200	0	0	0	0
NO.158	2	72	22.57	2	0	1	0	0	0	1	0	0	0	0	1	0.784	0.426	45.7	1.956	1.003	48.7	100	58	6	0.5	74	0.26	1	60	5	0.8	187	100	0	0	0	0
NO.159	1	70	23.68	2	0	1	0	0	0	1	1	0	0	0	1	0.698	0.541	22.5	2.321	1.556	33	110	70	4	0.9	89	0.190909	0	57	3	0.5	228	150	0	0	0	0
NO.160	2	82	24.76	2	0	1	0	0	0	1	0	0	0	0	1	0.679	0.489	28	1.885	0.911	51.7	105	78	5	0.6	73	0.304762	1	65	6	0.6	175	60	0	0	0	0
NO.161	1	65	23.84	2	0	0	0	0	0	0	0	0	0	0	1	0.812	0.503	38.1	1.997	1.114	44.2	84	50	6	0.5	67	0.202381	1	79	7	0.9	156	200	0	0	0	0
NO.162	1	68	22.64	2	0	0	0	0	0	0	1	0	0	0	1	0.924	0.532	42.4	1.687	0.963	42.9	96	60	3	0.9	75	0.21875	1	100	4	0.6	237	300	0	0	0	0
NO.163	1	65	19.87	2	0	0	0	0	0	0	0	0	0	0	1	0.959	0.538	43.9	2.215	1.205	45.6	93	75	6	0.8	68	0.268817	1	55	6	0.6	101	50	0	0	0	1
NO.164	1	75	20.37	2	0	0	0	0	0	0	1	0	0	0	1	0.898	0.508	43.4	1.737	0.973	44	98	68	7	0.5	74	0.244898	1	50	8	0.7	138	300	0	0	0	0
NO.165	1	79	21.56	2	0	1	0	0	0	1	1	0	0	0	1	0.869	0.658	24.3	1.667	1.181	29.2	111	89	5	1	89	0.198198	0	75	5	0.7	107	100	0	0	0	0
NO.166	2	77	25.44	2	1	1	0	0	0	1	1	0	0	0	1	0.784	0.641	18.2	1.925	1.535	20.3	117	83	4	0.7	95	0.188034	0	44	3	0.4	145	150	0	0	0	0
NO.167	1	#NULL!	24.85	2	0	0	0	0	0	0	0	0	0	0	1	0.668	0.518	22.5	1.896	1.503	20.7	86	65	6	0.6	70	0.186047	1	58	5	1	78	50	0	0	0	0
NO.168	2	73	22.39	3	0	0	0	0	0	0	0	0	0	0	1	0.987	0.826	16.3	1.656	1.021	38.3	106	54	12	0.6	90	0.150943	0	74	10	0.6	152	200	0	0	0	0
NO.169	2	74	21.84	2	0	0	0	0	0	0	0	0	0	0	0	0.987	0.565	42.8	1.965	0.964	50.9	93	72	8	0.6	60	0.354839	1	54	9	0.7	223	200	0	0	0	0
NO.170	2	74	21.57	2	0	1	0	0	0	1	0	0	0	0	0	0.875	0.769	12.1	2.054	0.995	51.6	119	75	5	0.9	72	0.394958	1	65	4	0.6	60	50	0	0	0	0
NO.171	1	70	26.41	2	1	1	0	0	0	1	1	0	0	0	1	0.849	0.729	14.1	2.351	1.668	29.1	124	95	3	1.1	105	0.153226	0	76	3	1.1	232	200	0	0	0	0
NO.172	2	70	22.04	2	0	0	0	0	0	0	0	0	0	0	0	0.989	0.789	20.2	1.896	1.003	47.1	100	73	7	0.8	70	0.3	1	51	6	1	164	100	0	0	0	0
NO.173	2	70	21.63	2	0	1	0	0	0	1	0	0	0	0	0	0.973	0.758	22.1	2.126	0.957	55	113	67	6	0.6	77	0.318584	1	48	6	1.2	138	50	0	0	0	1
